# Supplementary material for: Physicochemical Characterization and Structural Tuning of PVA/CMC Composites Modified with Montmorillonite and Glycerol: Toward Sustainable Wound Dressings
Source: Int J Mol Sci. 2025 Nov 26;26(23):11445. doi: 10.3390/ijms262311445 (PMC12692337; doi:10.3390/ijms262311445)
Supplement: Supplementary file 1 [file ijms-26-11445-s001.zip]

Archive with 1 entries (1 files):
- ijms-3983664-supplementary.pdf
